# Supplementary material for: 4,6-Dimeth­oxy-2-(methyl­sulfan­yl)pyrimidine
Source: Acta Crystallogr Sect E Struct Rep Online. 2009 Jul 18;65(Pt 8):o1895. doi: 10.1107/S1600536809027263 (PMC2977336; doi:10.1107/S1600536809027263)
Supplement: Supplementary file 2 [file e-65-o1895-Isup2.hkl]

#
# h,k,l, Fc-squared, Fo-squared, sigma(Fo-squared) and status flag
#
data_I
_shelx_title ' ap1gm in P2(1)2(1)2(1) (100K)'
_shelx_refln_list_code          4
_shelx_F_calc_maximum      119.10
_exptl_crystal_F_000       392.00
_reflns_d_resolution_high  0.8110
 
loop_
 _symmetry_equiv_pos_as_xyz
 'x, y, z'
 '-x+1/2, -y, z+1/2'
 '-x, y+1/2, -z+1/2'
 'x+1/2, -y+1/2, -z'
 
_cell_length_a     3.9537
_cell_length_b     7.1822
_cell_length_c    30.5723
_cell_angle_alpha  90.000
_cell_angle_beta   90.000
_cell_angle_gamma  90.000
 
_shelx_F_squared_multiplier     1.000
 
loop_
 _refln_index_h
 _refln_index_k
 _refln_index_l
 _refln_F_squared_calc
 _refln_F_squared_meas
 _refln_F_squared_sigma
 _refln_observed_status
   2   0   0     1118.54     1166.61     34.89 o
   4   0   0       27.70       72.32      9.20 o
   1   1   0    14185.11    13923.93    296.63 o
   2   1   0     1541.22     1529.80     26.82 o
   3   1   0        1.89       83.08      7.77 o
   4   1   0       61.28       97.69      5.28 o
   0   2   0       16.37       23.60      3.13 o
   1   2   0     1460.86     1623.26     31.30 o
   3   2   0       11.87       34.45      4.52 o
   4   2   0      128.90       95.05      5.17 o
   1   3   0     3157.14     3509.48     76.07 o
   2   3   0       79.16       91.41      4.19 o
   3   3   0      317.00      404.47     13.20 o
   4   3   0      420.19      296.80     12.32 o
   0   4   0     2464.82     2616.28     97.80 o
   1   4   0      363.66      382.15     13.18 o
   2   4   0      190.28      195.78      7.18 o
   3   4   0      313.83      268.48     18.53 o
   4   4   0      111.89      155.25     15.84 o
   1   5   0      332.75      326.70     12.09 o
   2   5   0      323.63      292.65     18.24 o
   3   5   0       18.23      132.73     13.12 o
   4   5   0       18.69       73.52     13.17 o
   0   6   0      558.63      541.57     24.85 o
   1   6   0       16.20       12.51      3.22 o
   3   6   0        0.86       45.57      9.94 o
   1   7   0       43.86       61.10     10.86 o
   2   7   0       67.68       91.30      9.95 o
   0   8   0      526.87      435.85     23.28 o
   1   8   0      123.59      127.85     16.78 o
   2   8   0       46.65       54.31     10.05 o
   1   0   1      366.01      339.58      7.50 o
   2   0   1     2023.55     1783.52     34.99 o
   3   0   1       52.49       61.24      3.95 o
   4   0   1      120.04      122.72      5.85 o
  -4   1   1      111.30       95.83      5.24 o
  -3   1   1      442.14      418.51     10.96 o
  -2   1   1      593.33      677.01     17.96 o
  -1   1   1     5533.01     5413.69    114.22 o
   0   1   1      890.77      952.16     25.24 o
   1   1   1     5486.26     5233.78    124.81 o
   2   1   1      594.59      659.87     16.64 o
   3   1   1      432.56      410.53     13.38 o
   4   1   1      116.98      108.06      5.49 o
  -4   2   1       13.88       55.87      5.32 o
  -3   2   1       85.92       92.06      7.49 o
  -2   2   1     2747.75     2837.84     73.69 o
  -1   2   1      408.25      400.60      9.01 o
   0   2   1      807.44      840.31     22.69 o
   1   2   1      415.85      402.81      8.96 o
   2   2   1     2784.83     2850.12     97.10 o
   3   2   1       77.53       88.50      4.46 o
   4   2   1       12.89       59.09      5.12 o
  -4   3   1       55.20       95.22      6.84 o
  -3   3   1      484.96      539.49     21.16 o
  -2   3   1       64.08       59.29      3.50 o
  -1   3   1      650.89      672.05     16.51 o
   0   3   1      405.75      430.62     12.81 o
   1   3   1      651.87      662.55     16.41 o
   2   3   1       61.41       56.05      3.51 o
   3   3   1      491.37      515.07     25.77 o
   4   3   1       55.39       97.61      6.72 o
  -4   4   1      166.39      198.04     17.41 o
  -3   4   1      236.78      228.69     17.08 o
  -2   4   1      103.42      108.63      8.22 o
  -1   4   1      612.76      634.61     19.71 o
   0   4   1     1873.86     2005.62     53.63 o
   1   4   1      619.56      624.44     19.59 o
   2   4   1      101.62      109.89      5.56 o
   3   4   1      232.89      231.29     16.74 o
   4   4   1      165.61      162.03     16.08 o
  -4   5   1      144.55      110.13     14.16 o
  -3   5   1      350.67      292.83     20.16 o
  -2   5   1      321.82      288.59     17.43 o
  -1   5   1      514.03      514.17     24.55 o
   0   5   1      549.50      535.31     16.77 o
   1   5   1      512.06      512.45     17.00 o
   2   5   1      319.33      305.42     12.70 o
   3   5   1      350.05      285.21     19.93 o
   4   5   1      142.78      129.78     14.77 o
  -3   6   1      101.45       79.39     12.23 o
  -2   6   1      883.36      690.86     34.32 o
  -1   6   1       29.37       28.07      3.97 o
   0   6   1      289.84      288.34     11.01 o
   1   6   1       29.81       38.30      5.03 o
   2   6   1      879.44      750.88     47.25 o
   3   6   1      100.57       73.92     11.76 o
  -2   7   1       26.98       33.28      7.80 o
  -1   7   1      155.51      156.08      7.98 o
   0   7   1      168.06      148.95      7.76 o
   1   7   1      153.40      175.43     17.83 o
   2   7   1       27.43       25.29      7.12 o
  -2   8   1      171.28      161.34     14.15 o
  -1   8   1       81.64       81.00      6.15 o
   0   8   1        8.52       82.32      8.83 o
   1   8   1       77.09       79.03      9.04 o
   2   8   1      168.59      156.43     13.89 o
   0   0   2       10.15       -1.21      0.60 o
   1   0   2     5213.66     4883.81     90.58 o
   2   0   2        3.49        6.50      8.68 o
   3   0   2       73.70       88.55      5.43 o
   4   0   2      250.00      246.15      8.63 o
  -4   1   2        9.77       66.66     11.87 o
  -3   1   2      404.51      389.73     10.44 o
  -2   1   2      329.14      355.61      7.60 o
  -1   1   2     6859.39     6558.67    246.72 o
   0   1   2     4179.49     4442.10     65.24 o
   1   1   2     6872.74     6652.88    122.00 o
   2   1   2      332.04      362.15     13.14 o
   3   1   2      398.84      386.28     10.46 o
   4   1   2        8.82       73.25      6.30 o
  -4   2   2      178.84      152.22      6.55 o
  -3   2   2      114.23      224.10     33.04 o
  -2   2   2     3206.44     3196.75    105.39 o
  -1   2   2      861.87      897.62     17.76 o
   0   2   2      477.70      498.57     14.07 o
   1   2   2      867.33      860.71     34.88 o
   2   2   2     3187.37     3159.52     70.35 o
   3   2   2      109.94      275.66     25.31 o
   4   2   2      181.03      146.77      6.49 o
  -4   3   2       49.26       60.59      6.85 o
  -3   3   2      786.23      792.34     21.45 o
  -2   3   2       10.38        8.20      2.19 o
  -1   3   2      783.99      868.61     35.46 o
   0   3   2     1756.48     1904.86     50.44 o
   1   3   2      761.69      891.77     20.91 o
   2   3   2       10.59       14.47      2.37 o
   3   3   2      784.47      742.89     25.96 o
   4   3   2       45.10       54.90      4.66 o
  -4   4   2      141.07      247.69     19.65 o
  -3   4   2      134.31      155.73     20.04 o
  -2   4   2      436.67      392.60     11.59 o
  -1   4   2      366.53      373.13     13.11 o
   0   4   2        4.29        6.40      2.07 o
   1   4   2      371.21      389.22     13.19 o
   2   4   2      435.40      388.24     10.03 o
   3   4   2      131.85      196.84     14.99 o
   4   4   2      137.48      188.23     17.43 o
  -4   5   2        0.68       24.69      9.70 o
  -3   5   2       37.15      123.52     12.94 o
  -2   5   2      420.58      429.82     22.48 o
  -1   5   2      362.10      378.76     19.76 o
   0   5   2       10.91       12.97      2.70 o
   1   5   2      355.75      391.05     11.91 o
   2   5   2      418.87      416.38     15.80 o
   3   5   2       38.89      139.11     13.07 o
   4   5   2        0.95       38.93     10.81 o
  -3   6   2       12.39       78.16     11.73 o
  -1   6   2       88.36      100.95      9.57 o
   0   6   2      522.98      502.88     16.69 o
   1   6   2       93.66      118.58     19.87 o
   2   6   2       36.38       35.55      7.26 o
   3   6   2       10.59       38.44      9.16 o
  -2   7   2      120.00      122.77     11.74 o
  -1   7   2      342.43      321.21     13.07 o
   0   7   2        1.70       15.81      3.52 o
   1   7   2      340.92      337.66     12.86 o
   2   7   2      118.24      120.55     11.43 o
  -2   8   2       97.96       94.25     10.96 o
  -1   8   2       53.02       56.66      5.64 o
   0   8   2        9.07       19.58      7.91 o
   1   8   2       51.77       68.71      6.11 o
   2   8   2       96.76       87.27     10.51 o
   1   0   3       91.46       77.17      2.89 o
   2   0   3       48.40       55.74      3.13 o
   3   0   3       95.02      167.25     13.95 o
   4   0   3      102.39      125.99      6.29 o
  -4   1   3      254.28      223.04      8.18 o
  -3   1   3      136.04      168.62      6.46 o
  -2   1   3     1042.76      979.60     17.59 o
  -1   1   3     2120.06     2131.40     61.36 o
   0   1   3      185.63      188.45      3.21 o
   1   1   3     2147.21     2118.92     40.22 o
   2   1   3     1021.97      947.91     17.63 o
   3   1   3      141.25      173.60      6.24 o
   4   1   3      253.57      223.94      8.21 o
  -4   2   3      154.87      138.66      6.29 o
  -3   2   3     1272.00     1139.84     27.63 o
  -2   2   3      181.19      277.26     21.23 o
  -1   2   3      307.48      293.72      7.12 o
   0   2   3     3652.39     3762.60     71.59 o
   1   2   3      315.73      291.95      8.09 o
   2   2   3      181.37      264.96      8.43 o
   3   2   3     1278.80     1157.45     24.66 o
   4   2   3      149.70      140.69      6.69 o
  -4   3   3       21.81      139.73     15.58 o
  -3   3   3      480.21      452.17     14.64 o
  -2   3   3      491.89      480.13     11.67 o
  -1   3   3      302.34      312.02     11.14 o
   0   3   3       26.53       32.98      2.92 o
   1   3   3      310.72      327.52      9.18 o
   2   3   3      501.38      470.06     11.52 o
   3   3   3      486.66      486.90     32.96 o
   4   3   3       20.87      160.21      7.43 o
  -4   4   3      442.18      366.80     25.46 o
  -3   4   3       62.16       92.34      7.76 o
  -2   4   3      116.88      133.66      5.89 o
  -1   4   3       12.78       21.43      4.87 o
   0   4   3       77.76       63.89      3.94 o
   1   4   3       15.48       24.37      6.36 o
   2   4   3      120.33      132.30      8.29 o
   3   4   3       63.72       89.22     10.40 o
   4   4   3      440.80      369.43     24.88 o
  -4   5   3       20.52       22.59      9.81 o
  -3   5   3      204.29      171.85     15.03 o
  -2   5   3      142.79      177.96     13.24 o
  -1   5   3      259.24      251.29     15.03 o
   0   5   3      366.50      354.47     12.17 o
   1   5   3      270.84      272.10     10.55 o
   2   5   3      142.17      193.30     12.68 o
   3   5   3      197.78      172.90     14.60 o
   4   5   3       19.56       21.04      9.10 o
  -3   6   3      198.12      215.15     16.71 o
  -2   6   3        0.45        0.66      3.26 o
  -1   6   3      356.30      354.13     20.14 o
   0   6   3        0.30        4.61      2.53 o
   1   6   3      351.89      386.66     13.54 o
   2   6   3        0.27        4.66      4.50 o
   3   6   3      197.18      177.03     15.81 o
  -2   7   3      197.37      203.71     15.23 o
  -1   7   3      330.02      314.89     12.10 o
   0   7   3      297.99      295.70     14.81 o
   1   7   3      327.89      300.42     12.70 o
   2   7   3      193.80      166.42     13.98 o
  -2   8   3        4.57       11.43      6.63 o
  -1   8   3      106.17       96.70      6.61 o
   0   8   3      313.85      286.35     13.52 o
   1   8   3      106.08       89.89      6.51 o
   2   8   3        4.59        3.11      5.15 o
   0   0   4     4941.89     4577.33     90.76 o
   1   0   4        3.01       -1.14      1.72 o
   2   0   4       29.11       35.50      2.83 o
   3   0   4      630.49      531.66     13.21 o
   4   0   4        2.84       20.24      4.95 o
  -4   1   4      169.65      186.11      7.35 o
  -3   1   4      151.86      191.07      7.73 o
  -2   1   4       80.54      115.15     20.58 o
  -1   1   4     1082.57     1102.99     34.67 o
   0   1   4      426.71      441.68      7.52 o
   1   1   4     1120.17     1115.89     19.32 o
   2   1   4       80.18      109.71     11.29 o
   3   1   4      147.64      185.28      7.14 o
   4   1   4      170.01      179.07      7.27 o
  -4   2   4       11.76       53.67      5.33 o
  -3   2   4      562.41      637.60     19.55 o
  -2   2   4      683.00      669.20     18.98 o
  -1   2   4      211.80      249.94      6.34 o
   0   2   4       28.87       28.84      1.73 o
   1   2   4      203.66      246.84     12.85 o
   2   2   4      689.87      660.65     33.19 o
   3   2   4      560.14      676.50     21.68 o
   4   2   4       11.49       52.60      5.76 o
  -4   3   4      664.83      530.15     14.40 o
  -3   3   4      135.24      172.17      7.98 o
  -2   3   4      381.05      410.44     16.67 o
  -1   3   4      491.33      526.14     19.46 o
   0   3   4      851.02      880.32     24.50 o
   1   3   4      491.86      518.29     13.42 o
   2   3   4      381.31      441.65     15.33 o
   3   3   4      137.53      161.85     28.02 o
   4   3   4      659.99      538.89     16.34 o
  -4   4   4      164.88      197.07     18.14 o
  -3   4   4      132.96      133.04      8.48 o
  -2   4   4      214.18      206.37     11.06 o
  -1   4   4       99.96      101.27      8.23 o
   0   4   4      919.27     1021.10     28.69 o
   1   4   4       98.70      107.29      5.77 o
   2   4   4      227.85      227.32      8.30 o
   3   4   4      133.08      123.54     12.22 o
   4   4   4      164.91      219.15     10.65 o
  -3   5   4       66.83      110.83     12.06 o
  -2   5   4       27.68       42.85      7.80 o
  -1   5   4      439.13      417.79     21.65 o
   0   5   4       33.13       43.80      3.80 o
   1   5   4      454.76      446.80     12.09 o
   2   5   4       26.68       45.36      9.85 o
   3   5   4       69.49      108.37     11.83 o
  -1   6   4      529.75      521.74     26.04 o
   0   6   4       23.12       19.79      3.59 o
   1   6   4      523.28      528.01     17.45 o
   3   6   4      223.84      234.55     17.92 o
  -2   7   4       41.16       63.52     10.36 o
  -1   7   4      140.01      120.61     10.90 o
   0   7   4      475.25      469.36     16.69 o
   1   7   4      133.41      117.75      7.03 o
   2   7   4       41.65       45.11      8.85 o
  -2   8   4       81.49       93.29     11.09 o
  -1   8   4       41.09       59.17      5.75 o
   0   8   4      259.20      254.49     11.52 o
   1   8   4       41.79       78.11     16.88 o
   2   8   4       75.03       87.07     10.68 o
   1   0   5     6443.40     5939.51     91.40 o
   2   0   5       19.52       36.54      2.86 o
   3   0   5      173.92      272.57     14.13 o
   4   0   5       51.07       55.60      4.93 o
  -4   1   5       17.22       50.23      5.96 o
  -3   1   5      377.09      359.24      9.97 o
  -2   1   5      913.86      884.41     16.45 o
  -1   1   5      422.94      365.30      7.67 o
   0   1   5     2155.21     2126.85     33.82 o
   1   1   5      402.49      356.19      6.72 o
   2   1   5      920.29      892.70     21.03 o
   3   1   5      375.37      359.48     10.01 o
   4   1   5       17.00       59.17      6.09 o
  -4   2   5       93.76       88.15      5.25 o
  -3   2   5       62.34      145.41      7.21 o
  -2   2   5      554.95      562.64     24.03 o
  -1   2   5      499.15      501.84     11.05 o
   0   2   5      147.00      145.15      2.91 o
   1   2   5      489.12      509.23      9.81 o
   2   2   5      556.86      550.04     11.19 o
   3   2   5       59.90      144.20     12.21 o
   4   2   5       93.53       87.38      5.19 o
  -4   3   5      127.13      274.86     22.09 o
  -3   3   5      153.63      169.11      7.88 o
  -2   3   5     1290.73     1340.09     28.39 o
  -1   3   5       50.41       43.77     10.11 o
   0   3   5       92.24       95.77      3.22 o
   1   3   5       51.60       50.22      3.31 o
   2   3   5     1301.97     1331.90     27.37 o
   3   3   5      154.42      145.26      9.21 o
   4   3   5      125.29      264.97     14.63 o
  -4   4   5      133.37      101.07     13.24 o
  -3   4   5       57.65      101.67     16.58 o
  -2   4   5       30.15       45.58      4.64 o
  -1   4   5      676.26      709.68     31.93 o
   0   4   5      348.01      318.57     10.80 o
   1   4   5      684.58      752.69     18.00 o
   2   4   5       29.48       42.47      4.19 o
   3   4   5       59.31       84.27     10.43 o
   4   4   5      143.06      117.87      7.67 o
  -3   5   5      124.91      109.85     12.06 o
  -2   5   5      123.90      124.96     10.88 o
  -1   5   5       45.51       59.32      8.06 o
   0   5   5       48.43       42.70      5.18 o
   1   5   5       41.60       54.20      3.67 o
   2   5   5      126.05      118.02     12.47 o
   3   5   5      127.09      117.62     12.21 o
  -2   6   5       11.69        4.90      4.52 o
  -1   6   5      509.71      507.11     25.14 o
   0   6   5        0.01        0.74      2.15 o
   1   6   5      506.04      487.47     16.61 o
   2   6   5       11.70        9.44      5.25 o
   3   6   5       31.57       94.84     11.38 o
  -2   7   5       99.23       95.28     10.61 o
  -1   7   5       11.65       28.68      4.24 o
   0   7   5      376.30      380.50     30.39 o
   1   7   5       12.93       28.81      4.60 o
   2   7   5       97.81       78.99      9.59 o
  -1   8   5      200.78      179.31     11.97 o
   0   8   5      164.05      158.79      9.07 o
   1   8   5      204.45      171.46      9.30 o
   1   0   6     4340.19     4049.14     77.96 o
   2   0   6        4.55       -0.13      1.43 o
   3   0   6      233.41      256.23      8.06 o
   4   0   6      131.33      126.11      6.14 o
  -4   1   6       45.65       59.48      6.14 o
  -3   1   6       20.65       98.48      7.98 o
  -2   1   6      647.34      671.09     12.86 o
  -1   1   6      119.14      108.54      6.28 o
   0   1   6      649.01      622.26     10.62 o
   1   1   6      111.41      102.60      3.25 o
   2   1   6      638.83      655.32     14.68 o
   3   1   6       18.08       77.87      5.32 o
   4   1   6       45.18       64.07      5.19 o
  -4   2   6       32.23       85.86     14.05 o
  -3   2   6      257.13      241.07      7.67 o
  -2   2   6       17.39       16.67      3.26 o
  -1   2   6      399.76      421.35      9.98 o
   0   2   6        4.68       10.11      1.21 o
   1   2   6      401.36      421.19      8.52 o
   2   2   6       16.55       11.54      3.08 o
   3   2   6      262.85      255.89      8.12 o
   4   2   6       33.55       82.86      5.62 o
  -4   3   6      309.58      271.49     10.42 o
  -3   3   6      127.49      148.52      7.40 o
  -2   3   6       78.43      128.09     12.44 o
  -1   3   6       15.73       17.63      3.33 o
   0   3   6      610.50      581.53     12.38 o
   1   3   6       17.63       20.08      1.56 o
   2   3   6       78.84      128.54     15.89 o
   3   3   6      131.83      138.23      7.45 o
   4   3   6      312.04      282.06      9.48 o
  -4   4   6       30.14       38.27     10.83 o
  -3   4   6      266.26      259.96     12.19 o
  -2   4   6      297.17      293.88      9.74 o
  -1   4   6      213.61      210.99     13.13 o
   0   4   6       26.42       40.69      3.77 o
   1   4   6      220.15      234.60      9.99 o
   2   4   6      299.07      295.54     12.25 o
   3   4   6      267.24      236.85     17.94 o
   4   4   6       30.78       59.49      7.32 o
  -3   5   6       71.90       79.06     10.51 o
  -2   5   6      308.04      295.53     18.06 o
  -1   5   6      101.26      106.47      9.12 o
   0   5   6      923.71      929.41     27.21 o
   1   5   6      109.38       98.38      5.94 o
   2   5   6      309.78      299.99     12.81 o
   3   5   6       71.49       84.96     10.60 o
  -2   6   6       69.89       67.58     10.01 o
  -1   6   6      244.49      243.60     15.51 o
   0   6   6      116.52      129.77      7.91 o
   1   6   6      238.87      245.10     10.18 o
   2   6   6       70.60       63.49      8.16 o
   3   6   6      147.06       97.32     11.42 o
  -2   7   6       11.56       14.01      6.48 o
  -1   7   6       79.31       71.76      5.29 o
   0   7   6        7.68       19.84      3.95 o
   1   7   6       72.94       65.39      5.51 o
   2   7   6       10.93       20.77      6.78 o
  -1   8   6       10.25       11.04      6.40 o
   0   8   6       23.22       31.42      5.07 o
   1   8   6       10.81       23.07      5.20 o
   1   0   7      742.03      661.86     14.27 o
   2   0   7       30.52       43.72      4.12 o
   3   0   7      227.01      241.30      7.77 o
   4   0   7      207.10      179.15      7.36 o
  -4   1   7       49.60       69.78      6.22 o
  -3   1   7      266.54      256.32      7.95 o
  -2   1   7      237.05      262.92      8.13 o
  -1   1   7      303.96      286.11      5.63 o
   0   1   7     7117.10     6552.48    103.03 o
   1   1   7      316.60      293.62      6.49 o
   2   1   7      238.73      268.65     12.21 o
   3   1   7      258.94      241.51      7.90 o
   4   1   7       47.05       62.38      5.13 o
  -4   2   7      237.46      210.33     12.53 o
  -3   2   7       94.48      138.86      6.55 o
  -2   2   7       30.57       44.84      3.81 o
  -1   2   7      616.59      628.07     13.98 o
   0   2   7      193.96      213.35      4.79 o
   1   2   7      619.09      626.78     13.75 o
   2   2   7       32.60       45.25      3.27 o
   3   2   7       89.81      130.29      5.55 o
   4   2   7      238.12      226.25      8.31 o
  -4   3   7       85.05      104.83      6.34 o
  -3   3   7       56.54       72.31      6.01 o
  -2   3   7      398.95      427.64     10.81 o
  -1   3   7      139.90      151.84      9.18 o
   0   3   7        1.52        3.10      1.31 o
   1   3   7      146.53      158.79      3.86 o
   2   3   7      390.06      414.51     12.20 o
   3   3   7       60.26       80.28      4.96 o
   4   3   7       85.11      126.74     13.15 o
  -4   4   7       41.29       50.83     11.48 o
  -3   4   7      243.16      246.50     12.21 o
  -2   4   7       88.45      103.38      6.47 o
  -1   4   7      778.24      819.02     29.12 o
   0   4   7     1401.60     1446.46     39.85 o
   1   4   7      777.73      870.59     20.55 o
   2   4   7       91.49      109.99      6.94 o
   3   4   7      246.45      281.82     19.12 o
   4   4   7       38.31       46.62     10.98 o
  -2   5   7      286.22      275.41     17.25 o
  -1   5   7      747.75      766.47     34.14 o
   0   5   7      634.21      604.49     18.97 o
   1   5   7      745.29      755.27     18.92 o
   2   5   7      279.69      272.49     12.10 o
   3   5   7       76.06       80.81     11.54 o
  -2   6   7       57.40       64.15     10.00 o
  -1   6   7      187.82      189.74     13.36 o
   0   6   7      335.57      334.54     12.54 o
   1   6   7      180.69      190.61     18.82 o
   2   6   7       51.44       58.22      9.16 o
   3   6   7       19.18       29.71      8.30 o
  -2   7   7       30.53       23.99      7.49 o
  -1   7   7       41.91       58.55      5.16 o
   0   7   7      294.74      290.66     12.31 o
   1   7   7       38.10       53.39      8.53 o
   2   7   7       30.41       45.35      8.82 o
  -1   8   7       55.38       51.85      7.28 o
   0   8   7       38.04       33.60      7.08 o
   1   8   7       57.59       64.98      7.31 o
   1   0   8       32.73       42.07      2.65 o
   2   0   8      249.40      214.55      7.20 o
   3   0   8        6.90       22.79      7.70 o
   4   0   8      201.74      240.12      8.75 o
  -4   1   8       79.73      107.06      8.08 o
  -3   1   8      190.89      186.60      6.67 o
  -2   1   8      654.47      644.56     12.64 o
  -1   1   8      367.70      360.13      7.49 o
   0   1   8     1069.26      929.45     24.67 o
   1   1   8      353.98      344.75      7.49 o
   2   1   8      657.08      643.46     12.76 o
   3   1   8      189.55      194.86      6.97 o
   4   1   8       82.24      115.70      5.89 o
  -4   2   8       47.39      122.27      7.64 o
  -3   2   8      219.63      254.00     11.43 o
  -2   2   8      337.03      354.02      9.30 o
  -1   2   8      536.34      541.97     12.24 o
   0   2   8      336.74      338.36      5.97 o
   1   2   8      516.33      514.98     11.94 o
   2   2   8      329.73      338.59     12.22 o
   3   2   8      214.71      253.04      8.09 o
   4   2   8       50.18      130.01      6.24 o
  -4   3   8       17.51       28.13      4.22 o
  -3   3   8       67.10       79.95      6.77 o
  -2   3   8      193.25      204.66      7.65 o
  -1   3   8      765.60      778.98     19.69 o
   0   3   8        0.83        0.47      1.10 o
   1   3   8      747.13      759.55     13.20 o
   2   3   8      193.39      202.88      6.26 o
   3   3   8       73.87       86.94      6.36 o
   4   3   8       15.84       30.70      4.65 o
  -4   4   8       41.57       28.60      9.52 o
  -3   4   8      169.66      206.42     14.71 o
  -2   4   8      561.23      569.04     19.15 o
  -1   4   8      106.20      121.89      6.22 o
   0   4   8      331.35      327.87      8.07 o
   1   4   8      105.52      121.01      5.25 o
   2   4   8      565.31      574.19     19.91 o
   3   4   8      163.25      190.08     15.69 o
   4   4   8       44.56       28.29      9.50 o
  -2   5   8      188.42      193.86     14.12 o
  -1   5   8      272.85      301.41     17.50 o
   0   5   8       12.96       16.64      3.21 o
   1   5   8      280.19      309.51      9.48 o
   2   5   8      183.37      187.51     11.44 o
   3   5   8      219.93      176.20     15.49 o
  -2   6   8        1.16        9.62      5.59 o
  -1   6   8      166.09      168.40      8.84 o
   0   6   8       42.71       48.19      7.25 o
   1   6   8      169.46      185.25     16.57 o
   2   6   8        1.12        7.79      5.10 o
   3   6   8       13.44       26.14      8.26 o
  -1   7   8      411.73      387.56     25.42 o
   0   7   8      291.15      271.59     13.39 o
   1   7   8      405.98      395.10     15.19 o
   2   7   8      292.24      240.89     18.31 o
  -1   8   8      149.31      108.78      7.22 o
   0   8   8        0.44        1.65      3.15 o
   1   8   8      145.98      122.90      7.88 o
   1   0   9       28.84       29.44      2.44 o
   2   0   9      639.48      610.78     15.87 o
   3   0   9      123.82      118.82      5.33 o
   4   0   9      109.94      186.42      9.79 o
  -4   1   9      324.95      293.90     14.15 o
  -3   1   9       76.40      124.42      5.35 o
  -2   1   9      215.56      244.17      9.70 o
  -1   1   9      500.22      513.96     10.15 o
   0   1   9      322.90      277.68      5.59 o
   1   1   9      504.35      496.43     10.13 o
   2   1   9      213.56      235.63      7.88 o
   3   1   9       73.01      124.50      6.37 o
   4   1   9      323.72      293.02      9.87 o
  -4   2   9      198.93      211.10      7.98 o
  -3   2   9      440.82      423.67     16.59 o
  -2   2   9      402.73      397.49     11.63 o
  -1   2   9      989.59      955.13     18.00 o
   0   2   9      419.82      414.37      7.82 o
   1   2   9     1005.73      984.89     20.40 o
   2   2   9      406.70      380.36     11.48 o
   3   2   9      441.43      425.24     13.17 o
   4   2   9      197.31      204.81      8.05 o
  -4   3   9        5.67       27.47     10.12 o
  -3   3   9      243.27      295.07     11.04 o
  -2   3   9      223.47      234.35     10.04 o
  -1   3   9     1170.03     1247.82     30.53 o
   0   3   9      466.13      508.93      8.61 o
   1   3   9     1182.48     1245.12     25.51 o
   2   3   9      224.90      222.84      8.33 o
   3   3   9      248.75      247.75     18.84 o
   4   3   9        5.71       13.01      5.10 o
  -3   4   9      250.06      238.56     16.25 o
  -2   4   9      562.90      605.96     20.28 o
  -1   4   9       54.90       62.26      5.15 o
   0   4   9      150.53      170.59      5.20 o
   1   4   9       49.04       52.94      3.02 o
   2   4   9      577.25      604.23     20.82 o
   3   4   9      246.02      247.29     18.15 o
   4   4   9       20.61       22.37      9.11 o
  -2   5   9       73.37       70.17      8.99 o
  -1   5   9      237.64      224.24     14.76 o
   0   5   9      549.42      546.02     17.68 o
   1   5   9      230.27      238.58     10.30 o
   2   5   9       72.27       76.73      8.02 o
   3   5   9       89.31       98.67     11.97 o
  -2   6   9      542.46      523.49     27.78 o
  -1   6   9      332.66      279.75     16.02 o
   0   6   9       13.32       29.25      5.44 o
   1   6   9      334.34      296.01     17.60 o
   2   6   9      541.47      504.69     27.07 o
   3   6   9       18.36       20.00      7.72 o
  -1   7   9      225.55      252.01     17.36 o
   0   7   9       44.36       58.08      6.74 o
   1   7   9      229.80      251.68     34.62 o
   2   7   9       42.54       38.72      8.40 o
  -1   8   9       73.36       88.50      6.55 o
   0   8   9        4.35        6.17      3.66 o
   1   8   9       70.95       96.73     18.17 o
   1   0  10      174.03      164.58      4.45 o
   2   0  10      421.97      504.63     20.20 o
   3   0  10      157.61      137.13      7.34 o
   4   0  10      515.13      409.54     12.26 o
  -4   1  10       34.53      122.38     11.42 o
  -3   1  10      375.59      385.50     20.10 o
  -2   1  10      216.27      186.95      6.30 o
  -1   1  10      316.88      345.82      7.54 o
   0   1  10       39.78       41.45      2.12 o
   1   1  10      315.45      338.99      7.51 o
   2   1  10      204.98      175.39      6.63 o
   3   1  10      381.69      369.85     12.08 o
   4   1  10       35.98      123.16      7.31 o
  -4   2  10      235.00      240.71      9.69 o
  -3   2  10       38.06      140.24      7.28 o
  -2   2  10       10.65       15.42      3.32 o
  -1   2  10      592.87      569.10     10.32 o
   0   2  10     4702.25     4891.61     77.67 o
   1   2  10      606.21      592.09     13.15 o
   2   2  10       11.49       17.71      2.83 o
   3   2  10       38.89      106.54     10.58 o
   4   2  10      228.37      244.88     11.75 o
  -4   3  10      127.56       93.11     15.09 o
  -3   3  10      380.55      464.10     18.26 o
  -2   3  10       49.28       59.97      5.46 o
  -1   3  10     1676.01     1718.12     64.42 o
   0   3  10        0.39        0.69      1.00 o
   1   3  10     1676.07     1743.76     34.57 o
   2   3  10       49.84       65.30      4.78 o
   3   3  10      378.07      434.41     26.42 o
   4   3  10      124.45      108.74     12.31 o
  -3   4  10       91.00       96.44     10.67 o
  -2   4  10       37.75       49.23      9.15 o
  -1   4  10      628.03      644.51     15.22 o
   0   4  10      275.68      296.96      6.27 o
   1   4  10      638.34      668.19     14.88 o
   2   4  10       36.70       37.31      6.82 o
   3   4  10       96.53      126.08     12.50 o
   4   4  10        6.59       28.28      9.77 o
  -2   5  10      335.91      381.53     21.16 o
  -1   5  10      384.72      439.51     22.88 o
   0   5  10      489.51      492.03     11.76 o
   1   5  10      391.72      439.29     12.54 o
   2   5  10      349.44      343.36     22.11 o
   3   5  10       78.16       87.60     12.59 o
  -2   6  10        0.13       14.63      6.50 o
  -1   6  10       43.24       47.20      8.76 o
   0   6  10     3243.07     3215.15     86.85 o
   1   6  10       44.53       57.95      6.79 o
   2   6  10        0.17        6.15      5.25 o
   3   6  10       82.42       50.84     10.06 o
  -1   7  10      448.20      402.98     15.59 o
   0   7  10        0.24        4.96      3.38 o
   1   7  10      445.86      385.34     15.38 o
   2   7  10      329.67      288.96     12.70 o
  -1   8  10      187.12      186.64      9.61 o
   0   8  10       99.54       90.56      9.35 o
   1   8  10      188.70      178.63      9.97 o
   1   0  11       21.23       18.86      1.96 o
   2   0  11     3476.32     3329.31     65.99 o
   3   0  11       48.65       70.16      4.87 o
  -4   1  11      214.83      192.52      8.79 o
  -3   1  11      515.31      531.23     15.47 o
  -2   1  11      271.05      273.62     10.57 o
  -1   1  11      708.70      690.19     17.31 o
   0   1  11     1651.98     1683.92     27.76 o
   1   1  11      718.85      708.87     15.15 o
   2   1  11      275.30      283.98      7.25 o
   3   1  11      513.09      535.23     19.53 o
   4   1  11      211.62      187.47      8.90 o
  -4   2  11      378.63      372.75     13.09 o
  -3   2  11      265.17      248.49      9.08 o
  -2   2  11      499.40      494.36     12.71 o
  -1   2  11      431.12      431.00      8.11 o
   0   2  11     1476.50     1578.32     26.15 o
   1   2  11      421.12      419.89     11.61 o
   2   2  11      493.05      484.76     13.78 o
   3   2  11      267.75      268.70     12.43 o
   4   2  11      385.12      383.67     17.23 o
  -4   3  11       99.23       94.41      6.88 o
  -3   3  11      933.47      860.49     39.97 o
  -2   3  11      430.10      473.86     16.49 o
  -1   3  11      624.03      627.56     12.62 o
   0   3  11        8.06        9.12      1.31 o
   1   3  11      625.68      623.19     14.03 o
   2   3  11      444.88      446.53     13.48 o
   3   3  11      932.95      801.61     41.09 o
   4   3  11       98.05       99.82      9.06 o
  -3   4  11       97.10       99.04     10.70 o
  -2   4  11      462.96      509.45     17.95 o
  -1   4  11      364.02      359.27      8.32 o
   0   4  11      145.96      148.13      3.69 o
   1   4  11      370.35      368.11      7.58 o
   2   4  11      458.10      504.69     51.47 o
   3   4  11      103.53       99.66     11.51 o
   4   4  11       66.93       52.36     11.79 o
  -2   5  11      108.75      106.52     10.60 o
  -1   5  11      392.74      428.09     11.98 o
   0   5  11       15.26       15.51      2.98 o
   1   5  11      398.16      443.25     20.15 o
   2   5  11      107.24      106.08     17.11 o
   3   5  11      125.85      100.80     12.07 o
  -2   6  11      324.73      314.64     20.31 o
  -1   6  11       93.92      108.94      6.38 o
   0   6  11      217.23      252.94     15.94 o
   1   6  11       99.38      112.69     14.14 o
   2   6  11      327.19      314.92     19.65 o
   3   6  11       15.19       35.04      8.87 o
  -1   7  11       86.66      107.47     11.12 o
   0   7  11      193.82      182.78     11.68 o
   1   7  11       82.50       93.39      9.64 o
   2   7  11       76.01      115.15     20.83 o
  -1   8  11       75.02       85.95      6.91 o
   0   8  11      132.52      112.39      7.66 o
   1   8  11       76.70       83.54     10.80 o
   0   0  12     2382.22     1954.94     45.08 o
   1   0  12       28.51       50.47      2.90 o
   3   0  12       46.43       91.72     19.22 o
   4   0  12       81.54       63.95      6.12 o
  -4   1  12       52.61       69.20      7.92 o
  -3   1  12      264.62      292.82     15.99 o
  -2   1  12      641.34      640.17     15.27 o
  -1   1  12     1081.98     1128.04     20.85 o
   0   1  12      352.26      366.56     10.73 o
   1   1  12     1093.93     1114.27     20.79 o
   2   1  12      638.35      639.32     13.49 o
   3   1  12      260.92      301.91     13.16 o
   4   1  12       54.31       76.71      7.43 o
  -4   2  12       43.68      242.73     14.67 o
  -3   2  12      195.88      206.43     13.69 o
  -2   2  12      608.32      580.77     14.75 o
  -1   2  12      979.98     1020.28     17.15 o
   0   2  12     1440.02     1506.24     23.11 o
   1   2  12      964.06      987.32     18.93 o
   2   2  12      620.18      577.06     12.58 o
   3   2  12      190.19      200.81     14.83 o
   4   2  12       45.32      192.28     16.21 o
  -4   3  12        5.27       31.77      7.94 o
  -2   3  12        0.64        7.77      4.63 o
  -1   3  12      897.22      889.11     17.10 o
   0   3  12     1511.09     1607.03     24.68 o
   1   3  12      908.98      879.97     15.70 o
   2   3  12        0.54        6.70      2.53 o
   3   3  12       34.47       14.34      5.31 o
   4   3  12        6.78       24.79      6.06 o
  -3   4  12       89.51      102.61     10.79 o
  -2   4  12     1736.26     1770.28     71.95 o
  -1   4  12      341.12      328.95     14.16 o
   0   4  12      119.43      109.73      3.49 o
   1   4  12      334.80      345.79      7.25 o
   2   4  12     1744.90     1745.87     51.10 o
   3   4  12       93.16      116.24     12.42 o
   4   4  12       38.97       51.36     11.62 o
  -1   5  12     1367.62     1415.23     32.89 o
   0   5  12      623.89      634.68     14.64 o
   1   5  12     1373.55     1411.66     50.19 o
   2   5  12      247.25      203.64     33.49 o
   3   5  12      100.53       94.01     11.76 o
  -1   6  12      217.25      199.55      9.16 o
   0   6  12      258.07      265.83     11.35 o
   1   6  12      213.70      200.41      9.73 o
   2   6  12        4.60        3.11      5.09 o
   3   6  12      148.53      127.31     13.74 o
  -1   7  12      413.33      410.40     15.83 o
   0   7  12      111.65      111.98      7.33 o
   1   7  12      419.94      440.34     16.76 o
   2   7  12      128.57      136.59      8.65 o
  -1   8  12      135.39      139.39      8.39 o
   0   8  12       38.07       70.98     10.79 o
   1   8  12      134.73      138.47      8.93 o
   1   0  13     2315.90     2158.90     38.35 o
   2   0  13      106.73      103.19      4.81 o
   3   0  13      614.76      569.44     20.26 o
   4   0  13        1.20        8.90      4.14 o
  -4   1  13       14.19       18.55      7.82 o
  -3   1  13      405.49      371.39     14.53 o
  -2   1  13      549.11      580.09     14.10 o
  -1   1  13     2401.53     2436.71     42.35 o
   0   1  13      419.98      422.83      7.66 o
   1   1  13     2383.46     2362.51     42.20 o
   2   1  13      547.53      553.75     14.05 o
   3   1  13      409.83      373.07     15.37 o
   4   1  13       15.28       26.14      5.38 o
  -4   2  13      615.42      485.82     45.42 o
  -3   2  13      138.29      149.93     12.11 o
  -2   2  13        0.27        5.11      4.47 o
  -1   2  13       60.89       62.94      3.53 o
   0   2  13     1304.05     1311.62     20.47 o
   1   2  13       56.32       56.24      2.86 o
   2   2  13        0.40        8.48      2.29 o
   3   2  13      134.97      155.05     13.22 o
   4   2  13      611.23      524.95     21.18 o
  -4   3  13       98.89       99.43      7.21 o
  -3   3  13      651.81      525.04     51.55 o
  -2   3  13      676.69      646.98     30.91 o
  -1   3  13      306.37      361.00      8.22 o
   0   3  13       12.30       20.59      1.76 o
   1   3  13      301.07      345.46      6.93 o
   2   3  13      667.31      636.32     17.62 o
   3   3  13      646.63      561.27     30.74 o
   4   3  13       99.82       98.14      9.21 o
  -3   4  13      306.81      290.09     18.86 o
  -2   4  13      580.46      612.71     30.37 o
  -1   4  13      356.46      363.21      9.55 o
   0   4  13     2139.15     2229.09     33.81 o
   1   4  13      357.96      362.80      7.79 o
   2   4  13      575.23      645.17     22.20 o
   3   4  13      304.44      285.29     20.50 o
   4   4  13       64.38       75.79     13.37 o
  -1   5  13      384.97      462.14     24.14 o
   0   5  13      424.99      440.88      9.02 o
   1   5  13      383.09      433.65     18.05 o
   2   5  13       97.61       81.63     10.84 o
   3   5  13      108.77      110.84     12.55 o
  -1   6  13        6.12       15.59      7.42 o
   0   6  13      341.02      390.00     25.10 o
   1   6  13        4.44        9.43      4.01 o
   2   6  13       36.28       39.92      8.39 o
   3   6  13       71.12       88.40     13.00 o
  -1   7  13      442.62      480.77     18.55 o
   0   7  13       85.00       89.29      6.60 o
   1   7  13      443.11      457.33     17.76 o
   2   7  13        2.14       11.31      4.95 o
  -1   8  13       80.50       91.66      7.02 o
   0   8  13      259.75      233.99     11.65 o
   1   8  13       79.04       79.02      7.48 o
   0   0  14      187.23      185.44      5.70 o
   1   0  14      436.09      406.83      8.95 o
   2   0  14       21.22       54.29      5.80 o
   3   0  14      646.63      636.92     22.15 o
   4   0  14        0.32       -0.82      3.57 o
  -4   1  14      229.68      185.49     12.35 o
  -3   1  14      137.59      188.96      9.45 o
  -2   1  14       79.29      107.73      5.61 o
  -1   1  14      988.02     1037.21     19.39 o
   0   1  14       29.43       25.94      2.43 o
   1   1  14      966.05      982.50     21.72 o
   2   1  14       79.50       94.91      4.84 o
   3   1  14      139.18      182.23      9.97 o
   4   1  14      224.98      195.59     11.42 o
  -3   2  14       20.69       24.26      4.14 o
  -2   2  14      664.32      636.02     15.86 o
  -1   2  14      668.67      689.73     13.86 o
   0   2  14     3533.48     3772.88     55.69 o
   1   2  14      673.76      681.97     13.78 o
   2   2  14      646.16      627.52     19.74 o
   3   2  14       22.87       28.63      5.37 o
  -4   3  14      193.89      181.63      9.95 o
  -2   3  14       90.69      113.13     10.91 o
  -1   3  14      581.82      620.30     12.91 o
   0   3  14     1838.31     1855.62     28.59 o
   1   3  14      581.41      621.39     10.97 o
   2   3  14       89.68      124.06      9.04 o
   3   3  14        2.38       22.20      6.59 o
   4   3  14      200.76      196.87     18.18 o
  -3   4  14       60.85       69.61     10.49 o
  -2   4  14      655.71      670.53     32.29 o
  -1   4  14      361.32      368.47      9.75 o
   0   4  14       37.79       46.71      2.46 o
   1   4  14      367.11      364.00      7.91 o
   2   4  14      637.32      671.17     23.26 o
   3   4  14       63.78      111.69     12.20 o
  -1   5  14     1639.97     1645.43     30.28 o
   0   5  14      296.11      297.30      6.83 o
   1   5  14     1606.77     1589.12     38.11 o
   2   5  14       13.61        5.27      3.38 o
   3   5  14       60.12       60.08     10.69 o
  -1   6  14      238.28      247.67     10.85 o
   0   6  14     1391.95     1468.21     42.95 o
   1   6  14      241.74      265.89     21.86 o
   2   6  14       51.22       43.11      9.02 o
  -1   7  14      154.14      175.77     26.45 o
   0   7  14       46.94       38.76      5.46 o
   1   7  14      159.77      145.86      9.05 o
   2   7  14        2.27       12.97      8.39 o
  -1   8  14      107.15      103.12      7.29 o
   0   8  14        0.38       15.25      4.64 o
   1   8  14      105.11      100.26      8.81 o
   1   0  15      287.14      279.50      6.89 o
   2   0  15      897.39      881.19     20.35 o
   4   0  15        1.10       12.02      4.92 o
  -4   1  15      140.09      142.23      9.37 o
  -3   1  15      146.64      151.12      8.50 o
  -2   1  15       41.00       42.85      3.57 o
  -1   1  15       81.11       99.27      3.80 o
   0   1  15      721.83      742.64     13.70 o
   1   1  15       74.31       89.30      4.11 o
   2   1  15       38.59       40.59      3.73 o
   3   1  15      152.03      144.86     11.88 o
   4   1  15      141.47      147.97     10.02 o
  -4   2  15       42.35       51.40      6.62 o
  -3   2  15      110.78      101.07      6.73 o
  -2   2  15       99.31      126.95      6.90 o
  -1   2  15      594.23      626.34     12.89 o
   0   2  15      463.05      444.78      9.70 o
   1   2  15      592.84      607.81     12.72 o
   2   2  15       99.58      109.90      5.26 o
   3   2  15      109.84      102.74      7.89 o
   4   2  15       37.30       46.30     14.37 o
  -4   3  15      128.33      177.25     19.15 o
  -3   3  15      611.80      524.27     29.60 o
  -2   3  15     1011.35      959.31     32.63 o
  -1   3  15      405.06      425.04      9.62 o
   0   3  15       28.72       43.87      3.29 o
   1   3  15      397.26      409.48      8.08 o
   2   3  15      996.13     1024.76     20.15 o
   3   3  15      606.36      470.35     35.51 o
   4   3  15      130.05      172.28     11.56 o
  -3   4  15       44.75       33.42      8.04 o
  -2   4  15      783.73      800.48     24.60 o
  -1   4  15      244.19      246.11      7.50 o
   0   4  15        0.11        0.88      1.44 o
   1   4  15      239.84      235.56      6.00 o
   2   4  15      778.82      805.73     26.82 o
   3   4  15       41.70       44.82      9.72 o
  -1   5  15       43.98       54.20      6.05 o
   0   5  15       47.42       52.39      3.03 o
   1   5  15       46.31       57.73      8.83 o
   3   5  15      229.96      198.68     17.17 o
  -1   6  15      745.32      760.55     24.31 o
   0   6  15      270.79      263.80     11.65 o
   1   6  15      742.81      742.67     48.34 o
   2   6  15       53.26       42.27      8.77 o
  -1   7  15        6.73       18.16      4.88 o
   0   7  15        0.59        6.56      4.07 o
   1   7  15        7.60       17.88      5.63 o
   2   7  15      278.24      266.31     12.95 o
   0   8  15      208.65      221.51     24.07 o
   0   0  16       68.56       60.69      3.45 o
   1   0  16      139.63      139.79      4.59 o
   2   0  16      101.67      114.46      5.33 o
   3   0  16      451.43      403.73     28.90 o
   4   0  16      125.63      102.11      8.30 o
  -4   1  16      124.46      129.53      9.02 o
  -3   1  16      123.09      116.59      7.64 o
  -2   1  16      284.61      262.59      8.44 o
  -1   1  16        3.86        6.87      1.63 o
   0   1  16      462.92      478.01      8.16 o
   1   1  16        3.27        1.07      1.31 o
   2   1  16      289.02      270.63      9.07 o
   3   1  16      119.53      121.98      8.15 o
   4   1  16      123.73      130.04     11.35 o
  -4   2  16      171.56      127.79      8.70 o
  -3   2  16       72.19      104.56     12.70 o
  -2   2  16      306.38      271.25      8.68 o
  -1   2  16      320.66      301.08      7.62 o
   0   2  16        7.69       20.43      1.78 o
   1   2  16      317.26      303.56      7.53 o
   2   2  16      308.04      296.28     10.80 o
   3   2  16       72.07       85.97      7.39 o
   4   2  16      174.61      123.96      9.55 o
  -4   3  16      211.11      229.57     11.61 o
  -3   3  16      134.80      197.93     28.55 o
  -2   3  16        6.89       11.27      5.72 o
  -1   3  16       79.27       77.07      3.97 o
   0   3  16      724.08      702.40     12.19 o
   1   3  16       83.91       79.62      3.12 o
   2   3  16        6.68       16.96      2.61 o
   3   3  16      129.64      156.21     26.13 o
   4   3  16      210.98      233.09     14.61 o
  -3   4  16       87.22      102.06     11.19 o
  -2   4  16      115.90      106.78     11.12 o
  -1   4  16      533.46      536.22     13.21 o
   0   4  16       25.32       27.37      2.25 o
   1   4  16      522.97      524.54      9.92 o
   2   4  16      121.39      115.83     10.99 o
   3   4  16       83.22       88.38     11.81 o
  -1   5  16       27.46       27.53      3.08 o
   0   5  16      374.54      403.88      8.84 o
   1   5  16       27.87       30.13      5.09 o
   3   5  16       46.67       50.39     10.78 o
  -1   6  16       11.91       20.34      7.31 o
   0   6  16      162.80      173.30      9.18 o
   1   6  16       14.06       12.77      6.24 o
   2   6  16       30.23       22.93      5.74 o
  -1   7  16      111.43       97.46      7.11 o
   0   7  16       16.95       19.01      4.70 o
   1   7  16      116.12      100.35      7.71 o
   2   7  16      264.76      241.26     16.23 o
   0   8  16       10.11       14.47      4.85 o
   1   0  17       38.14       37.77      2.90 o
   2   0  17        5.85        7.62      2.62 o
   3   0  17       55.67       85.61     14.13 o
   4   0  17       41.84       46.04      6.81 o
  -4   1  17      162.09      163.22     10.32 o
  -3   1  17       16.21       23.13      4.81 o
  -2   1  17       66.19       86.92      6.21 o
  -1   1  17      283.55      254.27      6.09 o
   0   1  17      783.26      756.02     12.03 o
   1   1  17      288.91      250.87      7.62 o
   2   1  17       69.37       87.95      4.86 o
   3   1  17       14.89       20.34      4.82 o
   4   1  17      166.77      169.35     12.15 o
  -4   2  17       77.77       98.47      7.95 o
  -3   2  17      267.44      249.13     16.15 o
  -2   2  17       89.06      106.08      6.15 o
  -1   2  17      561.59      553.04     11.98 o
   0   2  17      428.77      377.59      8.11 o
   1   2  17      561.92      544.84     10.14 o
   2   2  17       84.62       94.84      6.17 o
   3   2  17      269.71      272.63     13.05 o
   4   2  17       81.53       87.66      9.54 o
  -4   3  17       35.90       35.21      9.83 o
  -3   3  17       91.22      104.58     14.30 o
  -2   3  17      225.36      206.84      7.46 o
  -1   3  17      435.93      463.80     10.64 o
   0   3  17       10.04       12.35      1.80 o
   1   3  17      428.52      462.96      8.97 o
   2   3  17      233.95      221.54      6.91 o
   3   3  17       88.18       80.65      7.84 o
   4   3  17       35.43       58.18     11.79 o
  -3   4  17      431.79      377.92     19.78 o
  -2   4  17      121.93      115.17     11.51 o
  -1   4  17       97.58      106.02      4.40 o
   0   4  17        3.12        4.12      1.73 o
   1   4  17       96.55       98.40      3.66 o
   2   4  17      115.74      119.54      8.46 o
   3   4  17      434.77      368.13     24.77 o
  -2   5  17       90.24      122.47      8.48 o
  -1   5  17       69.70       78.42      4.20 o
   0   5  17     1007.00     1071.99     19.46 o
   1   5  17       73.79       77.95      5.24 o
   2   5  17       89.96      111.36     11.69 o
   3   5  17      156.94      120.13     13.59 o
  -1   6  17      213.45      199.76     11.21 o
   0   6  17      221.49      244.36     11.40 o
   1   6  17      218.08      196.89     10.37 o
   2   6  17      179.50      161.74      9.74 o
  -1   7  17      178.53      168.06      9.37 o
   0   7  17      302.03      291.64     13.29 o
   1   7  17      177.61      159.03      9.87 o
   2   7  17      131.03      127.30      9.04 o
   0   0  18      819.87      789.35     17.84 o
   1   0  18        7.13        4.90      1.95 o
   2   0  18       99.34      114.24      5.89 o
   3   0  18       28.00       26.69      5.87 o
   4   0  18      122.70      103.04      9.10 o
  -4   1  18       53.35       59.50      7.37 o
  -3   1  18       80.06       72.35     12.84 o
  -2   1  18      537.57      519.01     18.28 o
  -1   1  18      737.54      747.33     15.15 o
   0   1  18      262.94      273.52      5.61 o
   1   1  18      730.57      701.15     16.89 o
   2   1  18      540.88      538.19     14.09 o
   3   1  18       83.88       84.46      7.40 o
   4   1  18       53.36       47.13     10.13 o
  -4   2  18      129.05      113.24      8.32 o
  -3   2  18      149.91      147.12      8.62 o
  -2   2  18      170.91      150.95      7.20 o
  -1   2  18      454.21      485.06     11.04 o
   0   2  18        0.17        5.62      1.60 o
   1   2  18      465.03      483.85      9.38 o
   2   2  18      171.03      160.28     15.28 o
   3   2  18      153.98      151.26      9.56 o
   4   2  18      124.48      104.64      9.01 o
  -3   3  18      163.81      160.95      8.86 o
  -2   3  18        4.73       10.94      2.78 o
  -1   3  18      113.11       94.75      4.25 o
   0   3  18       69.72       71.19      4.07 o
   1   3  18      119.75      100.55      3.92 o
   2   3  18        4.77        5.07      2.76 o
   3   3  18      159.57      165.85     12.58 o
  -3   4  18      205.40      258.09     21.65 o
  -2   4  18       65.69       69.20      4.73 o
  -1   4  18      152.13      133.96      5.06 o
   0   4  18      143.32      113.95      3.87 o
   1   4  18      153.26      133.65      6.51 o
   2   4  18       66.83       68.17      5.12 o
   3   4  18      208.86      249.51     19.67 o
  -2   5  18      371.93      315.75     15.83 o
  -1   5  18      206.45      186.11      8.07 o
   0   5  18       40.17       50.05      3.36 o
   1   5  18      212.98      200.29      8.31 o
   2   5  18      372.01      294.39     29.86 o
   3   5  18       40.40       38.49      9.51 o
  -2   6  18       72.84       96.75      8.20 o
  -1   6  18       34.97       38.75      5.79 o
   0   6  18       21.71       17.94      4.75 o
   1   6  18       34.37       31.93      6.62 o
   2   6  18       73.26       87.84     10.63 o
  -1   7  18       35.66       37.95      5.95 o
   0   7  18       16.01       32.91      7.07 o
   1   7  18       36.24       24.17      6.01 o
   1   0  19      192.25      151.63      5.11 o
   2   0  19      905.14      863.07     20.55 o
   3   0  19        1.58        3.63      3.62 o
   4   0  19       15.44       34.12      6.20 o
  -4   1  19       33.41       41.21      6.77 o
  -3   1  19       55.12       50.76      6.47 o
  -2   1  19       36.00       47.12      8.06 o
  -1   1  19      108.94      110.81      5.72 o
   0   1  19      856.20      828.53     13.24 o
   1   1  19      112.60      118.91      5.16 o
   2   1  19       36.12       34.09      3.93 o
   3   1  19       53.49       66.49      8.47 o
   4   1  19       31.89       39.48      7.28 o
  -4   2  19       39.80       40.93      7.12 o
  -3   2  19       50.10       62.19      6.71 o
  -2   2  19      116.45      119.20      5.71 o
  -1   2  19      110.60      119.25      4.72 o
   0   2  19        7.68        3.08      1.58 o
   1   2  19      116.37      122.72      5.10 o
   2   2  19      112.72      108.67     10.24 o
   3   2  19       51.73       65.43      7.61 o
   4   2  19       39.14       33.00      6.77 o
  -3   3  19      128.02      149.25     26.11 o
  -2   3  19      143.51      138.42      6.25 o
  -1   3  19      163.78      159.39      5.54 o
   0   3  19       25.49       38.99      3.01 o
   1   3  19      164.38      154.90      5.03 o
   2   3  19      145.66      155.47      6.68 o
   3   3  19      128.91      130.13     14.72 o
  -3   4  19      129.93      151.81     19.05 o
  -2   4  19      175.99      137.07      6.26 o
  -1   4  19      247.49      262.01      7.55 o
   0   4  19        0.07        2.60      1.83 o
   1   4  19      245.22      258.79      6.81 o
   2   4  19      179.61      150.27      6.10 o
   3   4  19      126.89      133.69     14.76 o
  -3   5  19        0.01       -0.58      5.02 o
  -1   5  19      163.44      168.23      6.72 o
   0   5  19       98.56      105.26      5.27 o
   1   5  19      162.17      171.74     10.51 o
   2   5  19       83.33       85.53      7.64 o
   3   5  19        0.06        9.43      7.71 o
  -2   6  19      148.85      147.08     10.32 o
  -1   6  19      247.13      239.70     12.72 o
   0   6  19       74.93       83.31      6.84 o
   1   6  19      249.36      226.18     11.71 o
   2   6  19      151.28      143.74     13.31 o
  -1   7  19       89.98       80.83      9.95 o
   0   7  19      287.45      279.71     13.36 o
   1   7  19       94.70       91.63      8.40 o
   0   0  20     2623.66     2377.01     53.99 o
   1   0  20      433.31      388.41      9.42 o
   2   0  20       39.22       58.77      8.69 o
   3   0  20       13.11       18.75      5.09 o
   4   0  20      258.54      203.57     21.18 o
  -4   1  20       15.67       29.09      7.69 o
  -3   1  20       78.82       92.20      7.75 o
  -2   1  20      320.11      307.27      9.96 o
  -1   1  20      225.44      208.57      7.23 o
   0   1  20       38.73       44.91      2.76 o
   1   1  20      220.79      199.73      5.90 o
   2   1  20      329.77      321.80     10.07 o
   3   1  20       78.98       90.96      7.58 o
   4   1  20       15.07       21.21      5.96 o
  -3   2  20       65.50       72.69      7.42 o
  -2   2  20       34.42       34.96      4.38 o
  -1   2  20      251.83      258.76      7.41 o
   0   2  20      224.15      256.68      6.06 o
   1   2  20      249.88      262.64      6.28 o
   2   2  20       32.12       35.79      4.92 o
   3   2  20       67.14       65.05      9.13 o
  -3   3  20      313.24      317.24     13.68 o
  -2   3  20       28.22       43.85      7.79 o
  -1   3  20      390.46      393.84      9.82 o
   0   3  20       47.60       41.54      3.35 o
   1   3  20      387.32      383.22      8.91 o
   2   3  20       27.86       31.81      4.15 o
   3   3  20      317.02      305.98     15.00 o
  -3   4  20      195.89      174.70      9.34 o
  -2   4  20       48.12       59.50      4.70 o
  -1   4  20      173.81      184.42      6.29 o
   0   4  20      548.29      522.19     10.19 o
   1   4  20      169.57      183.05      5.66 o
   2   4  20       51.20       64.43      4.73 o
   3   4  20      189.87      174.70     16.71 o
  -3   5  20       36.59       37.74      7.49 o
  -2   5  20      219.54      217.14     13.16 o
  -1   5  20       47.09       55.31      4.44 o
   0   5  20      247.61      235.16      8.14 o
   1   5  20       47.16       61.17      5.80 o
   2   5  20      215.12      209.72     16.76 o
   3   5  20       35.04       31.36      9.89 o
  -2   6  20       45.23       90.30      8.33 o
  -1   6  20       58.12       70.64      6.78 o
   0   6  20      282.88      295.25     13.42 o
   1   6  20       59.72       69.98      9.92 o
   2   6  20       45.47       57.83     11.99 o
  -1   7  20       30.98       39.47      6.32 o
   0   7  20        2.46       15.47      5.47 o
   1   7  20       28.93       37.36      7.05 o
   1   0  21      167.11      154.35      6.08 o
   2   0  21      237.88      232.95      8.44 o
   3   0  21        0.03        7.19      4.02 o
   4   0  21       49.78       70.34     13.36 o
  -4   1  21       94.64       80.98      9.03 o
  -3   1  21      212.48      183.37     10.43 o
  -2   1  21        6.78       11.18      3.18 o
  -1   1  21      138.22      151.14      6.16 o
   0   1  21       67.91       62.56      3.09 o
   1   1  21      137.06      142.79      4.53 o
   2   1  21        7.70       10.88      3.24 o
   3   1  21      210.65      185.62     10.86 o
   4   1  21       95.03       81.75      9.48 o
  -3   2  21       34.15       44.39      6.45 o
  -2   2  21      179.83      186.95     10.83 o
  -1   2  21       26.44       28.26      3.60 o
   0   2  21      113.98       96.72      3.99 o
   1   2  21       26.59       27.21      2.84 o
   2   2  21      181.31      190.45     14.37 o
   3   2  21       34.06       49.45      7.72 o
  -3   3  21      255.94      260.68     12.24 o
  -2   3  21      157.64      137.29      6.46 o
  -1   3  21      210.14      211.21      6.74 o
   0   3  21        0.08        0.07      1.75 o
   1   3  21      212.15      212.78     13.81 o
   2   3  21      148.67      130.96      7.66 o
   3   3  21      255.61      234.59     19.46 o
  -3   4  21       88.43      118.91     12.73 o
  -2   4  21       71.36       79.64      8.25 o
  -1   4  21       25.80       26.47      3.40 o
   0   4  21       95.91      109.89      4.04 o
   1   4  21       23.94       25.50      2.76 o
   2   4  21       73.35       81.10      5.23 o
   3   4  21       86.82       97.65     13.09 o
  -2   5  21       84.68      103.07      9.01 o
  -1   5  21       23.15       26.92      4.58 o
   0   5  21       37.60       40.28      4.30 o
   1   5  21       20.89       18.26      5.74 o
   2   5  21       82.85       87.40     11.39 o
  -2   6  21      307.29      282.20     16.11 o
  -1   6  21       64.26       55.03     10.93 o
   0   6  21      161.10      177.82     12.56 o
   1   6  21       62.36       68.65     11.73 o
   2   6  21      307.78      266.42     19.28 o
  -1   7  21      114.06      115.18      8.22 o
   0   7  21       90.16       89.39     11.59 o
   1   7  21      113.80      126.36      9.31 o
   0   0  22      251.56      250.20      8.02 o
   1   0  22       56.64       61.74      3.98 o
   2   0  22       10.38       18.21      3.67 o
   3   0  22      234.56      216.33     11.81 o
  -3   1  22      235.91      214.88     11.63 o
  -2   1  22       96.84       89.59      5.37 o
  -1   1  22      802.84      773.35     18.42 o
   0   1  22      369.65      319.17      8.97 o
   1   1  22      804.02      754.21     13.82 o
   2   1  22       95.50       83.81      5.27 o
   3   1  22      239.19      228.32     12.22 o
  -3   2  22      134.64      119.94      8.46 o
  -2   2  22     1138.51     1107.48     28.28 o
  -1   2  22      339.15      354.25     10.55 o
   0   2  22      132.68      134.30      4.80 o
   1   2  22      348.52      356.51      7.94 o
   2   2  22     1145.12     1139.06     26.06 o
   3   2  22      137.12      119.44      9.18 o
  -3   3  22       22.45       14.12      7.88 o
  -2   3  22      263.98      266.82      9.49 o
  -1   3  22      348.52      344.92     10.42 o
   0   3  22      141.90      130.91      4.79 o
   1   3  22      346.54      339.16      9.43 o
   2   3  22      264.65      284.54     11.45 o
   3   3  22       23.95       32.19      9.29 o
  -3   4  22       95.02       87.41      7.14 o
  -2   4  22      261.64      247.23     15.55 o
  -1   4  22       20.85       24.63      3.44 o
   0   4  22      101.37       99.02      3.97 o
   1   4  22       20.76       23.17      2.79 o
   2   4  22      253.79      265.06     10.16 o
   3   4  22       95.07      106.25     14.84 o
  -2   5  22        7.35        8.08      5.72 o
  -1   5  22      266.41      265.71      7.06 o
   0   5  22        0.02        3.95      3.21 o
   1   5  22      263.86      268.80     10.48 o
   2   5  22        7.01        9.75      7.15 o
  -1   6  22       88.57       78.11      8.92 o
   0   6  22      158.00      167.92     10.05 o
   1   6  22       87.80       90.67      9.17 o
   2   6  22       17.09       22.12      9.20 o
   0   7  22      158.45      155.12     10.20 o
   1   0  23       27.30       35.60      3.44 o
   2   0  23        5.64        6.10      3.24 o
   3   0  23      198.42      183.58      8.40 o
  -3   1  23       54.15       76.34      7.48 o
  -2   1  23       97.29       91.39      5.73 o
  -1   1  23      378.83      393.52     11.29 o
   0   1  23      667.95      655.06     21.35 o
   1   1  23      377.72      376.71      8.42 o
   2   1  23      103.08       92.16      5.70 o
   3   1  23       58.10       65.06      6.14 o
  -3   2  23       38.36       36.16      6.33 o
  -2   2  23       85.12      116.11     12.39 o
  -1   2  23      427.76      428.48     12.28 o
   0   2  23      840.35      843.81     16.44 o
   1   2  23      420.08      437.67      9.23 o
   2   2  23       85.36       98.10      6.49 o
   3   2  23       37.50       39.09      8.56 o
  -3   3  23      173.21      132.27     11.94 o
  -2   3  23      309.89      330.80     11.01 o
  -1   3  23        3.86        7.07      3.12 o
   0   3  23       15.93       15.14      2.58 o
   1   3  23        3.88        2.39      2.04 o
   2   3  23      310.74      351.94     13.11 o
   3   3  23      173.83      138.64     14.82 o
  -3   4  23       26.73       39.86     11.28 o
  -2   4  23       11.99       13.62      4.86 o
  -1   4  23       48.57       40.76      7.03 o
   0   4  23      529.49      558.30     11.12 o
   1   4  23       52.12       41.55      4.86 o
   2   4  23       12.01       18.62      3.73 o
   3   4  23       27.20       23.11      9.59 o
  -2   5  23      101.31       82.24     17.52 o
  -1   5  23      263.37      248.51      6.89 o
   0   5  23       52.08       37.54      4.51 o
   1   5  23      262.96      250.48     12.54 o
   2   5  23      102.30       69.05     11.79 o
  -2   6  23        4.29        2.79      5.55 o
  -1   6  23      206.29      192.51     13.80 o
   0   6  23       33.32       35.32      6.63 o
   1   6  23      208.41      199.77     18.71 o
   2   6  23        4.26       17.86      9.52 o
   0   7  23        0.01        6.32      5.43 o
   0   0  24     1859.28     1697.86     67.90 o
   1   0  24     1702.90     1685.20     30.08 o
   2   0  24       16.09       20.95      3.98 o
   3   0  24       24.69       37.63      5.21 o
  -3   1  24      107.99      114.86      6.82 o
  -2   1  24       40.15       40.18      4.98 o
  -1   1  24     1010.89     1007.04     19.58 o
   0   1  24     1123.25     1062.43     19.93 o
   1   1  24     1030.19     1029.73     17.92 o
   2   1  24       38.18       44.39      4.92 o
   3   1  24      106.63       99.68      6.72 o
  -3   2  24       75.66       72.42      8.14 o
  -2   2  24      480.39      496.71     14.43 o
  -1   2  24      299.43      296.62      8.08 o
   0   2  24       83.73       91.53      4.28 o
   1   2  24      295.07      299.11      7.30 o
   2   2  24      490.90      513.56     14.48 o
   3   2  24       72.27       64.19      8.69 o
  -3   3  24      201.68      213.78     12.88 o
  -2   3  24        7.48       22.08      4.04 o
  -1   3  24       23.25       20.38      3.33 o
   0   3  24      966.89      916.64     25.47 o
   1   3  24       23.48       22.62      3.18 o
   2   3  24        7.58       16.43      3.79 o
   3   3  24      203.51      208.57     18.55 o
  -3   4  24       43.65       52.07      6.89 o
  -2   4  24      304.54      270.66      9.93 o
  -1   4  24       63.28       59.63      4.36 o
   0   4  24       89.28       75.73      3.90 o
   1   4  24       60.86       55.90      4.29 o
   2   4  24      305.12      288.75     21.57 o
   3   4  24       44.31       53.60     11.98 o
  -2   5  24       14.03       21.14      9.92 o
  -1   5  24      148.27      149.46      5.81 o
   0   5  24      153.49      156.68      7.11 o
   1   5  24      153.26      152.64      9.78 o
   2   5  24       14.93       10.06      7.42 o
  -1   6  24      162.61      147.75     12.02 o
   0   6  24       49.65       48.40      7.59 o
   1   6  24      158.80      135.22      9.84 o
   1   0  25      992.13     1024.67     19.91 o
   2   0  25      152.19      142.47      6.92 o
   3   0  25      192.86      178.71      8.57 o
  -3   1  25      132.11      126.88      7.28 o
  -2   1  25      422.72      420.40     12.82 o
  -1   1  25      233.50      248.97      7.41 o
   0   1  25      129.06      133.64      9.76 o
   1   1  25      238.51      259.96      7.46 o
   2   1  25      414.05      411.22     12.78 o
   3   1  25      135.47      121.78      7.24 o
  -3   2  25       64.79       73.83      9.50 o
  -2   2  25      164.99      186.91      7.97 o
  -1   2  25      193.33      189.81      6.56 o
   0   2  25      214.49      189.02      6.10 o
   1   2  25      194.50      176.21      6.09 o
   2   2  25      164.76      177.16      7.89 o
   3   2  25       68.71       69.68      6.55 o
  -3   3  25      234.46      215.95     12.11 o
  -2   3  25      398.92      369.82     12.21 o
  -1   3  25      123.62      127.97      5.32 o
   0   3  25      137.26      157.31      5.13 o
   1   3  25      126.43      124.83      5.27 o
   2   3  25      405.92      401.50     11.48 o
   3   3  25      237.85      236.59     19.92 o
  -2   4  25       40.35       50.95      5.46 o
  -1   4  25      361.84      359.79      9.55 o
   0   4  25      386.78      404.75      9.72 o
   1   4  25      362.77      380.39      8.77 o
   2   4  25       42.48       50.40      6.32 o
  -2   5  25       89.56       86.30      7.16 o
  -1   5  25      217.74      195.34      6.76 o
   0   5  25      113.49      105.34      6.09 o
   1   5  25      219.96      204.99     11.53 o
   2   5  25       90.77       85.14      9.53 o
  -1   6  25      104.81       98.11     10.37 o
   0   6  25        0.27        6.28      5.11 o
   1   6  25      104.34       94.13      9.18 o
   0   0  26     2413.13     2306.47     55.76 o
   1   0  26        0.60       19.84      3.21 o
   2   0  26      109.87       90.78      6.08 o
   3   0  26       50.34       63.29      6.41 o
  -3   1  26       11.15       12.20      4.37 o
  -2   1  26      520.33      532.23     15.29 o
  -1   1  26      354.97      325.54      8.82 o
   0   1  26       67.75       81.04      5.39 o
   1   1  26      364.97      334.85      8.85 o
   2   1  26      514.97      529.10     15.23 o
   3   1  26       12.18       11.77      4.30 o
  -3   2  26      167.99      169.11      8.39 o
  -2   2  26       47.00       49.07      6.64 o
  -1   2  26      190.40      194.85      6.58 o
   0   2  26       97.55      106.97      4.75 o
   1   2  26      189.72      191.37      6.42 o
   2   2  26       46.89       50.37      5.42 o
   3   2  26      166.42      158.49      8.38 o
  -3   3  26       44.19       53.06     12.16 o
  -2   3  26        3.97        6.42      3.74 o
  -1   3  26      249.85      235.22      7.40 o
   0   3  26       15.70       26.33      3.02 o
   1   3  26      244.87      226.25      7.19 o
   2   3  26        4.03        9.65      3.64 o
   3   3  26       44.70       41.09     10.61 o
  -2   4  26      103.91      107.22      6.70 o
  -1   4  26      195.64      212.96      7.01 o
   0   4  26      108.75       94.11      5.07 o
   1   4  26      199.71      204.20      6.27 o
   2   4  26      101.95      100.56      8.21 o
  -2   5  26      194.47      183.75      9.58 o
  -1   5  26      138.55      131.79      5.73 o
   0   5  26      191.94      189.09      8.02 o
   1   5  26      135.86      133.80      9.50 o
   2   5  26      194.13      170.59     11.50 o
  -1   6  26      149.22      145.65     12.62 o
   0   6  26      129.13      132.47      9.93 o
   1   6  26      150.81      151.19     10.49 o
   1   0  27      152.63      155.88      5.96 o
   2   0  27      401.54      409.16     13.00 o
   3   0  27        2.81        7.68      4.32 o
  -3   1  27      186.71      150.17      8.21 o
  -2   1  27      191.81      196.24      9.41 o
  -1   1  27      327.99      330.27      8.87 o
   0   1  27      985.14      976.67     24.08 o
   1   1  27      319.48      312.95      8.71 o
   2   1  27      191.67      226.15      9.01 o
   3   1  27      183.31      158.49      8.39 o
  -3   2  27      245.25      249.04     10.42 o
  -2   2  27      480.42      466.08     20.27 o
  -1   2  27      238.79      228.80      7.27 o
   0   2  27       10.25        6.29      3.03 o
   1   2  27      241.90      226.49      7.16 o
   2   2  27      492.35      463.38     11.73 o
   3   2  27      239.93      241.40     10.48 o
  -2   3  27       46.24       43.65      5.94 o
  -1   3  27      119.33      109.15      5.21 o
   0   3  27       54.62       45.00      3.60 o
   1   3  27      122.66      107.68      4.67 o
   2   3  27       44.62       52.59      7.63 o
  -2   4  27       69.34       72.39      6.47 o
  -1   4  27      194.39      189.45      6.83 o
   0   4  27        1.85       -0.82      2.19 o
   1   4  27      196.37      203.02      6.33 o
   2   4  27       70.14       72.48      7.35 o
  -2   5  27       93.47       94.60      6.74 o
  -1   5  27       51.99       57.79      4.68 o
   0   5  27      377.10      378.58     12.16 o
   1   5  27       51.12       54.89      8.26 o
   2   5  27       92.40       81.13      9.96 o
   0   6  27      158.99      125.11      9.91 o
   0   0  28      391.13      387.43     13.57 o
   1   0  28      165.16      160.98      6.13 o
   2   0  28       76.54       84.64      6.41 o
   3   0  28        6.09        4.37      4.39 o
  -3   1  28       35.76       45.84      6.14 o
  -2   1  28      186.16      200.32      9.63 o
  -1   1  28       76.39       85.89      4.92 o
   0   1  28        9.85       21.57      3.44 o
   1   1  28       78.59       90.69      4.90 o
   2   1  28      192.40      199.86      8.81 o
   3   1  28       35.17       52.18      6.42 o
  -3   2  28      142.95      189.23      9.23 o
  -2   2  28       37.10       37.93      5.02 o
  -1   2  28       77.50       84.49      5.67 o
   0   2  28        5.87        7.80      3.12 o
   1   2  28       74.10       83.16      5.13 o
   2   2  28       36.65       46.66      5.20 o
   3   2  28      142.77      183.42     11.24 o
  -2   3  28       17.38       19.39      4.47 o
  -1   3  28       10.81       10.27      3.29 o
   0   3  28      101.63       90.78      4.62 o
   1   3  28        9.25       14.93      3.04 o
   2   3  28       17.34       12.76      4.15 o
  -2   4  28       11.55       15.06      4.63 o
  -1   4  28      162.19      151.56      6.21 o
   0   4  28       46.10       24.76      3.38 o
   1   4  28      166.24      152.07      5.63 o
   2   4  28       11.67       10.30      4.96 o
  -1   5  28       77.61       81.22      5.36 o
   0   5  28       27.69       31.03      5.08 o
   1   5  28       77.33       71.53      9.32 o
   1   0  29      339.14      349.31     11.59 o
   2   0  29      175.39      177.40     10.90 o
   3   0  29       14.82       10.20      4.93 o
  -3   1  29       86.16       90.31      9.41 o
  -2   1  29      208.17      186.84      8.69 o
  -1   1  29      214.19      225.45      7.45 o
   0   1  29       74.50       79.58      5.29 o
   1   1  29      220.74      236.04      7.53 o
   2   1  29      207.11      195.13      7.30 o
   3   1  29       88.09       88.64      7.76 o
  -2   2  29      191.70      195.86      8.76 o
  -1   2  29       37.58       42.23      4.30 o
   0   2  29        1.53        3.57      3.05 o
   1   2  29       38.17       42.96      4.32 o
   2   2  29      185.74      200.12     10.95 o
  -2   3  29      109.53      101.27      7.55 o
  -1   3  29      235.06      236.76      7.79 o
   0   3  29        0.33        4.27      2.83 o
   1   3  29      235.84      242.04      7.12 o
   2   3  29      110.36      112.09      6.67 o
  -2   4  29       62.62       71.35      6.62 o
  -1   4  29       73.12       77.06      5.27 o
   0   4  29        6.21        5.58      3.04 o
   1   4  29       70.30       65.90      5.04 o
   2   4  29       63.66       67.03      7.54 o
  -1   5  29        2.82       13.18      3.69 o
   0   5  29      204.99      204.34     19.77 o
   1   5  29        3.27        4.60      6.23 o
   0   0  30      622.46      629.85     25.13 o
   1   0  30       17.13       22.74      4.25 o
   2   0  30        0.04        7.93      3.60 o
  -2   1  30       53.75       60.27      6.36 o
  -1   1  30       70.08       81.82      5.35 o
   0   1  30        0.31        2.92      3.03 o
   1   1  30       64.92       77.09      5.78 o
   2   1  30       50.70       61.37      5.78 o
  -2   2  30       12.38       18.66      4.66 o
  -1   2  30       60.15       59.61      4.79 o
   0   2  30       77.69       82.47      5.10 o
   1   2  30       60.63       60.63      4.86 o
   2   2  30       13.83       23.15      4.64 o
  -2   3  30       15.17       15.52      4.77 o
  -1   3  30      124.45      117.77      9.27 o
   0   3  30       38.54       41.64      4.17 o
   1   3  30      128.17      126.33     10.14 o
   2   3  30       15.29       17.15      4.47 o
  -1   4  30        9.20        7.53      3.48 o
   0   4  30        1.89        4.81      3.03 o
   1   4  30        8.07       13.99      3.38 o
  -1   5  30      134.96      118.34      7.49 o
   0   5  30       19.01       20.91      5.67 o
   1   5  30      140.01      125.62     10.09 o
   1   0  31      147.07      167.83     10.69 o
   2   0  31      199.68      204.92      7.79 o
  -2   1  31      126.19      124.47      6.30 o
  -1   1  31       62.88       75.16      5.55 o
   0   1  31       57.04       52.65      5.56 o
   1   1  31       60.41       70.98      5.78 o
   2   1  31      129.33      129.67      9.44 o
  -2   2  31      107.60      106.28      7.36 o
  -1   2  31       55.76       50.20      4.71 o
   0   2  31      135.75      136.04      5.84 o
   1   2  31       55.90       60.15      5.37 o
   2   2  31      106.18      114.69      6.82 o
  -2   3  31      131.68      119.30      7.49 o
  -1   3  31       79.60       89.60      5.76 o
   0   3  31        0.02        3.95      3.16 o
   1   3  31       76.48       77.31      5.93 o
   2   3  31      132.61      138.63     10.65 o
  -1   4  31       85.47       96.20      6.05 o
   0   4  31      435.17      425.48     11.06 o
   1   4  31       86.06       91.02      5.92 o
   0   5  31       34.67       40.01      8.27 o
   0   0  32      518.40      583.49     24.36 o
   1   0  32      183.51      192.97      8.12 o
   2   0  32       45.40       44.83      6.17 o
  -2   1  32        7.17        8.60      3.97 o
  -1   1  32      408.34      433.04     11.46 o
   0   1  32       66.94       55.75      6.36 o
   1   1  32      399.75      441.70     12.92 o
   2   1  32        7.25       13.30      4.63 o
  -2   2  32      152.23      145.24      6.84 o
  -1   2  32       38.16       44.97      4.61 o
   0   2  32       13.34       17.23      3.64 o
   1   2  32       38.22       34.58      4.79 o
   2   2  32      145.05      162.79      7.94 o
  -1   3  32        3.56        4.86      3.64 o
   0   3  32      180.49      165.65      8.82 o
   1   3  32        3.43        5.74      3.82 o
  -1   4  32       44.46       43.74      4.95 o
   0   4  32       75.91       75.12      7.03 o
   1   4  32       42.82       38.04      4.77 o
   1   0  33      106.74      112.69      6.77 o
   2   0  33        4.25        8.28      4.02 o
  -2   1  33       30.95       28.39      4.85 o
  -1   1  33      214.87      226.15      8.03 o
   0   1  33       45.08       45.08      6.37 o
   1   1  33      218.20      243.57      9.19 o
   2   1  33       30.35       35.78      9.20 o
  -2   2  33       49.99       51.17      6.92 o
  -1   2  33        7.93        9.32      3.66 o
   0   2  33      263.04      264.69     13.27 o
   1   2  33        8.63       13.83      4.18 o
   2   2  33       48.81       62.13      6.10 o
  -1   3  33       31.17       35.43      5.64 o
   0   3  33        1.36        9.76      3.96 o
   1   3  33       30.67       29.45      4.88 o
   0   4  33      183.64      172.26      9.52 o
   0   0  34       75.51       87.68     10.33 o
   1   0  34       34.37       41.29      5.16 o
   2   0  34      108.20      124.07      8.13 o
  -2   1  34        4.07        3.36      4.05 o
  -1   1  34      125.21      128.78      6.25 o
   0   1  34       45.50       43.70      5.65 o
   1   1  34      120.54      134.41      7.00 o
   2   1  34        3.93        6.69      4.37 o
  -1   2  34        7.78        8.43      3.70 o
   0   2  34      192.97      213.49      8.58 o
   1   2  34        8.71        8.47      4.18 o
  -1   3  34      146.20      137.58      6.58 o
   0   3  34      265.92      291.46      9.17 o
   1   3  34      144.86      152.53     11.22 o
   1   0  35       63.49       70.21      6.10 o
  -1   1  35       75.16       76.14      9.21 o
   0   1  35       25.90       29.85      5.93 o
   1   1  35       73.64       78.71      6.29 o
  -1   2  35       68.27       70.92      5.74 o
   0   2  35      133.30      141.99      8.44 o
   1   2  35       67.80       74.13      6.45 o
   0   3  35       51.36       49.33      5.11 o
   0   0  36       36.10       47.70      8.88 o
   1   0  36      177.18      206.63      9.09 o
  -1   1  36        3.91        9.36      4.02 o
   0   1  36       87.97      103.45      7.19 o
   1   1  36        3.61       10.01      4.23 o
   0   2  36      200.29      213.08      8.86 o
   0   1  37      337.62      369.24     12.24 o
 
